# Supplementary material for: The Effect of Curcumin Differs on Individual Cognitive Domains across Different Patient Populations: A Systematic Review and Meta-Analysis
Source: Pharmaceuticals (Basel). 2021 Nov 28;14(12):1235. doi: 10.3390/ph14121235 (PMC8708668; doi:10.3390/ph14121235)
Supplement: Supplementary file 1 [file pharmaceuticals-14-01235-s001.zip]

Archive with 1 entries (1 files):
- pharmaceuticals-1471812-supplementary.pdf
